# Supplementary material for: Leptin Receptor Deficiency Results in Hyperphagia and Increased Fatty Acid Mobilization during Fasting in Rainbow Trout (Oncorhynchus mykiss)
Source: Biomolecules. 2022 Mar 29;12(4):516. doi: 10.3390/biom12040516 (PMC9028016; doi:10.3390/biom12040516)
Supplement: Supplementary file 1 [file biomolecules-12-00516-s001.zip]

Archive with 1 entries (1 files):
- biomolecules-1631682-supplementary.pdf
